# Supplementary material for: Expression of Steroid Receptor RNA Activator 1 (SRA1) in the Adipose Tissue Is Associated with TLRs and IRFs in Diabesity
Source: Cells. 2022 Dec 11;11(24):4007. doi: 10.3390/cells11244007 (PMC9776802; doi:10.3390/cells11244007)
Supplement: Supplementary file 1 [file cells-11-04007-s001.zip]

Archive with 1 entries (1 files):
- cells-2046634-supplementary.pdf
